# Supplementary material for: Candidatus Nitrosopolaris, a genus of putative ammonia-oxidizing archaea with a polar/alpine distribution
Source: FEMS Microbes. 2022 Jun 24;3:xtac019. doi: 10.1093/femsmc/xtac019 (PMC10117904; doi:10.1093/femsmc/xtac019)
Supplement: xtac019_Supplemental_Files [file xtac019_supplemental_files.zip]

Archive with 3 entries (3 files):
- AOA_v3_suppl_figs_1.docx
- AOA_v3_suppl_tables_1.xlsx
- Reviews_and_Author_Response.docx
